# Supplementary material for: Corticotropin-Releasing Hormone: A Novel Stimulator of Somatolactin in Teleost Pituitary Cells
Source: Cells. 2023 Dec 5;12(24):2770. doi: 10.3390/cells12242770 (PMC10741825; doi:10.3390/cells12242770)
Supplement: Supplementary file 1 [file cells-12-02770-s001.zip]

Archive with 1 entries (1 files):
- cells-2697764 supplementary.pdf
